# Supplementary material for: Chitin-Derived AVR-48 Prevents Experimental Bronchopulmonary Dysplasia (BPD) and BPD-Associated Pulmonary Hypertension in Newborn Mice
Source: Int J Mol Sci. 2021 Aug 9;22(16):8547. doi: 10.3390/ijms22168547 (PMC8395179; doi:10.3390/ijms22168547)
Supplement: Supplementary file 1 [file ijms-22-08547-s001.zip]

Archive with 1 entries (1 files):
- ijms-1251655-supplementary.pdf
